# Supplementary material for: Development of a robust FT-IR typing system for Salmonella enterica, enhancing performance through hierarchical classification
Source: Microbiol Spectr. 2025 May 27;13(7):e00159-25. doi: 10.1128/spectrum.00159-25 (PMC12211031; doi:10.1128/spectrum.00159-25)
Supplement: Table S1 — Salmonella O:4, O:7, and O:9 isolates by different sources with serovar and serogroup classification. [file spectrum.00159-25-s0001.xlsx]

## Sheet: O4
Table supplementary 1: Salmonella O:4, O:7 and O:9 isolates by different sources with serovar and serogroup classification.
SAMPLE TYPE	ISOLATE ID	SEROVAR	SEROGROUP*	ISOLATION YEAR	ISOLATION REFERENCE	ASSEMBLY ID
HUMAN	1	Typhimurium	O:4	2020	This Work	NA
HUMAN	2	I 1,4,[5],12:i:-	O:4	2021	This Work	NA
HUMAN	3	Typhimurium	O:4	2021	This Work	NA
HUMAN	4	Typhimurium	O:4	2021	This Work	NA
HUMAN	5	Agona	O:4	2022	This Work	NA
HUMAN	6	Typhimurium	O:4	2022	This Work	NA
HUMAN	7	Typhimurium	O:4	2022	This Work	NA
HUMAN	8	I 1,4,[5],12:i:-	O:4	2023	This Work	NA
HUMAN	9	Typhimurium	O:4	2023	This Work	NA
HUMAN	10	I 1,4,[5],12:i:-	O:4	2023	This Work	NA
HUMAN	11	Agona	O:4	2023	This Work	NA
HUMAN	12	Agona	O:4	2023	This Work	NA
HUMAN	13	Agona	O:4	2023	This Work	NA
HUMAN	14	Agona	O:4	2023	This Work	NA
HUMAN	15	Abony	O:4	2024	(Piña-Iturbe et al., 2025)	NA
HUMAN	16	Abony	O:4	2024	(Piña-Iturbe et al., 2025)	NA
HUMAN	17	Abony	O:4	2024	(Piña-Iturbe et al., 2025)	NA
HUMAN	18	Abony	O:4	2024	(Piña-Iturbe et al., 2025)	NA
HUMAN	19	Abony	O:4	2024	(Piña-Iturbe et al., 2025)	NA
HUMAN	20	Agona	O:4	2024	This Work	NA
HUMAN	21	Abony	O:4	2024	(Piña-Iturbe et al., 2025)	NA
HUMAN	22	Abony	O:4	2024	(Piña-Iturbe et al., 2025)	NA
HUMAN	23	Abony	O:4	2024	(Piña-Iturbe et al., 2025)	NA
HUMAN	24	Abony	O:4	2024	(Piña-Iturbe et al., 2025)	NA
HUMAN	25	Abony	O:4	2024	(Piña-Iturbe et al., 2025)	NA
HUMAN	26	Abony	O:4	2024	(Piña-Iturbe et al., 2025)	NA
HUMAN	27	Abony	O:4	2024	(Piña-Iturbe et al., 2025)	NA
HUMAN	28	Agona	O:4	2024	This Work	NA
HUMAN	29	Agona	O:4	2024	This Work	NA
ENVIRONMENTAL WATER	AA10	Typhimurium	O:4	2022	This Work	SAMN40709948
ENVIRONMENTAL WATER	AA18	Typhimurium	O:4	2022	This Work	SAMN40709967
ENVIRONMENTAL WATER	AA19	Typhimurium	O:4	2022	This Work	SAMN40709968
ENVIRONMENTAL WATER	AA20	Typhimurium	O:4	2022	This Work	SAMN40709969
ENVIRONMENTAL WATER	AA21	Typhimurium	O:4	2022	This Work	SAMN40709970
ENVIRONMENTAL WATER	AA31	Typhimurium	O:4	2022	This Work	SAMN40709984
ENVIRONMENTAL WATER	AA35	I 1,4,[5],12:i:-	O:4	2022	This Work	SAMN40709988
ENVIRONMENTAL WATER	AA36	I 1,4,[5],12:i:-	O:4	2022	This Work	SAMN40709989
ENVIRONMENTAL WATER	AA37	I 1,4,[5],12:i:-	O:4	2022	This Work	SAMN40709990
ENVIRONMENTAL WATER	AA58	I 1,4,[5],12:i:-	O:4	2022	This Work	SAMN40710011
ENVIRONMENTAL WATER	AA65	Agona	O:4	2023	This Work	SAMN40710019
ENVIRONMENTAL WATER	AA72	Typhimurium	O:4	2023	This Work	SAMN40710026
ENVIRONMENTAL WATER	AA8	Typhimurium	O:4	2022	This Work	SAMN40709946
ENVIRONMENTAL WATER	AA9	Typhimurium	O:4	2022	This Work	SAMN40709947
ENVIRONMENTAL WATER	FA0099	Typhimurium	O:4	2019	(Toro et al., 2022)	SAMN13198930
ENVIRONMENTAL WATER	FA0191	Typhimurium	O:4	2023	(Toro et al., 2022)	SAMN34132697
ENVIRONMENTAL WATER	FA0196	Typhimurium	O:4	2023	(Toro et al., 2022)	SAMN13198855
ENVIRONMENTAL WATER	FA0485	Agona	O:4	2020	(Toro et al., 2022)	SAMN13928301
ENVIRONMENTAL WATER	FA0513	Typhimurium	O:4	2020	(Toro et al., 2022)	SAMN13928295
ENVIRONMENTAL WATER	FA0523	Typhimurium	O:4	2020	(Toro et al., 2022)	SAMN14390574
ENVIRONMENTAL WATER	FA0524	Typhimurium	O:4	2020	(Toro et al., 2022)	SAMN14390551
ENVIRONMENTAL WATER	FA0555	Typhimurium	O:4	2020	(Toro et al., 2022)	SAMN14336586
ENVIRONMENTAL WATER	FA0556	Typhimurium	O:4	2019	(Toro et al., 2022)	SAMN14336647
ENVIRONMENTAL WATER	FA0560	Typhimurium	O:4	2019	(Toro et al., 2022)	SAMN14336756
ENVIRONMENTAL WATER	FA0561	Typhimurium	O:4	2019	(Toro et al., 2022)	SAMN14336899
ENVIRONMENTAL WATER	FA0581	Agona	O:4	2020	(Toro et al., 2022)	SAMN14337498
ENVIRONMENTAL WATER	FA0582	Agona	O:4	2020	(Toro et al., 2022)	SAMN14337404
ENVIRONMENTAL WATER	FA0587	Agona	O:4	2020	(Toro et al., 2022)	SAMN14337383
ENVIRONMENTAL WATER	FA0593	I 1,4,[5],12:i:-	O:4	2020	(Toro et al., 2022)	SAMN14337312
ENVIRONMENTAL WATER	FA0596	I 1,4,[5],12:i:-	O:4	2020	(Toro et al., 2022)	SAMN14337308
ENVIRONMENTAL WATER	FA0602	I 1,4,[5],12:i:-	O:4	2020	(Toro et al., 2022)	SAMN14337510
ENVIRONMENTAL WATER	FA0603	I 1,4,[5],12:i:-	O:4	2020	(Toro et al., 2022)	SAMN14337504
ENVIRONMENTAL WATER	FA0605	I 1,4,[5],12:i:-	O:4	2020	(Toro et al., 2022)	SAMN14390519
ENVIRONMENTAL WATER	FA0608	I 1,4,[5],12:i:-	O:4	2020	(Toro et al., 2022)	SAMN14390528
ENVIRONMENTAL WATER	FA0610	I 1,4,[5],12:i:-	O:4	2020	(Toro et al., 2022)	SAMN14390520
ENVIRONMENTAL WATER	FA0652	Agona	O:4	2020	(Toro et al., 2022)	SAMN14390567
ENVIRONMENTAL WATER	FA0654	Agona	O:4	2022	(Toro et al., 2022)	SAMN31142771
ENVIRONMENTAL WATER	FA0655	Agona	O:4	2022	(Toro et al., 2022)	SAMN31142770
ENVIRONMENTAL WATER	FA0804	Agona	O:4	2023	(Toro et al., 2022)	SAMN34132740
ENVIRONMENTAL WATER	FA0805	Agona	O:4	2023	(Toro et al., 2022)	SAMN34132718
ENVIRONMENTAL WATER	FA0807	Agona	O:4	2022	(Toro et al., 2022)	SAMN31142676
ENVIRONMENTAL WATER	FA0903	Agona	O:4	2022	(Toro et al., 2022)	SAMN27340613
ENVIRONMENTAL WATER	FA0945	Agona	O:4	2023	(Toro et al., 2022)	SAMN34132484
ENVIRONMENTAL WATER	FA0947	Agona	O:4	2022	(Toro et al., 2022)	SAMN27308178
ENVIRONMENTAL WATER	FA1043	Agona	O:4	2022	(Toro et al., 2022)	SAMN27352523
ENVIRONMENTAL WATER	FA1044	Agona	O:4	2022	(Toro et al., 2022)	SAMN27352500
ENVIRONMENTAL WATER	FA1049	Agona	O:4	2022	(Toro et al., 2022)	SAMN31142722
ENVIRONMENTAL WATER	FA1050	Agona	O:4	2022	(Toro et al., 2022)	SAMN27352505
ENVIRONMENTAL WATER	FA1052	Agona	O:4	2022	(Toro et al., 2022)	SAMN31142717
ENVIRONMENTAL WATER	FA1053	Agona	O:4	2022	(Toro et al., 2022)	SAMN31142716
ENVIRONMENTAL WATER	FA1063	Agona	O:4	2022	(Toro et al., 2022)	SAMN31142763
ENVIRONMENTAL WATER	FA1137	Agona	O:4	2022	(Toro et al., 2022)	SAMN27352533
ENVIRONMENTAL WATER	FA1143	Agona	O:4	2022	(Toro et al., 2022)	SAMN31142166
ENVIRONMENTAL WATER	FA1153	Agona	O:4	2022	(Toro et al., 2022)	SAMN27352487
ENVIRONMENTAL WATER	FA1154	Agona	O:4	2022	(Toro et al., 2022)	SAMN31141785
ENVIRONMENTAL WATER	FA1155	Agona	O:4	2022	(Toro et al., 2022)	SAMN31142207
ENVIRONMENTAL WATER	FA1156	Agona	O:4	2023	(Toro et al., 2022)	SAMN31142206
ENVIRONMENTAL WATER	FA1157	Agona	O:4	2022	(Toro et al., 2022)	SAMN27352511
ENVIRONMENTAL WATER	FA1160	Agona	O:4	2022	(Toro et al., 2022)	SAMN31142218
ENVIRONMENTAL WATER	FA1170	Typhimurium	O:4	2022	(Toro et al., 2022)	SAMN27352502
ENVIRONMENTAL WATER	FA1190	I 1,4,[5],12:i:-	O:4	2022	(Toro et al., 2022)	SAMN31142268
ENVIRONMENTAL WATER	FA1192	I 1,4,[5],12:i:-	O:4	2022	(Toro et al., 2022)	SAMN27352479
ENVIRONMENTAL WATER	FA1194	Agona	O:4	2022	(Toro et al., 2022)	SAMN27352480
ENVIRONMENTAL WATER	FA1195	Agona	O:4	2022	(Toro et al., 2022)	SAMN27352491
ENVIRONMENTAL WATER	FA1254	Agona	O:4	2022	(Toro et al., 2022)	SAMN27352611
ENVIRONMENTAL WATER	FA1255	Agona	O:4	2022	(Toro et al., 2022)	SAMN27352657
ENVIRONMENTAL WATER	FA1281	Agona	O:4	2022	(Toro et al., 2022)	SAMN31141756
ENVIRONMENTAL WATER	FA1284	Agona	O:4	2022	(Toro et al., 2022)	SAMN31141754
ENVIRONMENTAL WATER	FA1289	Agona	O:4	2022	(Toro et al., 2022)	SAMN31141755
ENVIRONMENTAL WATER	FA1308	Agona	O:4	2022	(Toro et al., 2022)	SAMN31143055
ENVIRONMENTAL WATER	FA1310	Agona	O:4	2022	(Toro et al., 2022)	SAMN30813944
ENVIRONMENTAL WATER	FA1314	Agona	O:4	2022	(Toro et al., 2022)	SAMN31143004
ENVIRONMENTAL WATER	FA1315	Agona	O:4	2022	(Toro et al., 2022)	SAMN31143007
ENVIRONMENTAL WATER	FA1316	Agona	O:4	2022	(Toro et al., 2022)	SAMN31143017
ENVIRONMENTAL WATER	FA1318	Agona	O:4	2022	(Toro et al., 2022)	SAMN30813942
ENVIRONMENTAL WATER	FA1320	Agona	O:4	2022	(Toro et al., 2022)	SAMN31143015
ENVIRONMENTAL WATER	FA1321	Agona	O:4	2022	(Toro et al., 2022)	SAMN31143018
ENVIRONMENTAL WATER	FA1323	Agona	O:4	2022	(Toro et al., 2022)	SAMN31143003
ENVIRONMENTAL WATER	FA1324	Agona	O:4	2022	(Toro et al., 2022)	SAMN30813862
ENVIRONMENTAL WATER	FA1345	Agona	O:4	2022	(Toro et al., 2022)	SAMN30813648
ENVIRONMENTAL WATER	FA1347	Agona	O:4	2022	(Toro et al., 2022)	SAMN31142874
ENVIRONMENTAL WATER	FA1349	Agona	O:4	2022	(Toro et al., 2022)	SAMN31142865
ENVIRONMENTAL WATER	FA1350	Agona	O:4	2022	(Toro et al., 2022)	SAMN30813650
ENVIRONMENTAL WATER	FA1351	Agona	O:4	2022	(Toro et al., 2022)	SAMN31142867
ENVIRONMENTAL WATER	FA1374	Agona	O:4	2022	(Toro et al., 2022)	SAMN31142888
ENVIRONMENTAL WATER	FA1375	Typhimurium	O:4	2022	(Toro et al., 2022)	SAMN30814216
ENVIRONMENTAL WATER	FA1376	Typhimurium	O:4	2022	(Toro et al., 2022)	SAMN30814256
ENVIRONMENTAL WATER	FA1377	Typhimurium	O:4	2022	(Toro et al., 2022)	SAMN31142913
ENVIRONMENTAL WATER	FA1378	Typhimurium	O:4	2022	(Toro et al., 2022)	SAMN31142914
ENVIRONMENTAL WATER	FA1379	Typhimurium	O:4	2022	(Toro et al., 2022)	SAMN31142877
ENVIRONMENTAL WATER	FA1393	Typhimurium	O:4	2022	(Toro et al., 2022)	SAMN30813947
ENVIRONMENTAL WATER	FA1394	Typhimurium	O:4	2022	(Toro et al., 2022)	SAMN30813937
ENVIRONMENTAL WATER	FA1444	Agona	O:4	2022	(Toro et al., 2022)	SAMN31142981
ENVIRONMENTAL WATER	FA1459	Agona	O:4	2022	(Toro et al., 2022)	SAMN31142909
ENVIRONMENTAL WATER	FA1460	Agona	O:4	2022	(Toro et al., 2022)	SAMN31142910
ENVIRONMENTAL WATER	FA1467	Typhimurium	O:4	2022	(Toro et al., 2022)	SAMN31142916
ENVIRONMENTAL WATER	FA1478	Typhimurium	O:4	2022	(Toro et al., 2022)	SAMN31143056
ENVIRONMENTAL WATER	FA1479	Typhimurium	O:4	2022	(Toro et al., 2022)	SAMN31143048
ENVIRONMENTAL WATER	FA1584	Typhimurium	O:4	2020	(Toro et al., 2022)	SAMN30814002
ENVIRONMENTAL WATER	FA1585	Typhimurium	O:4	2022	(Toro et al., 2022)	SAMN31142993
ENVIRONMENTAL WATER	FA1586	Typhimurium	O:4	2022	(Toro et al., 2022)	SAMN31142997
ENVIRONMENTAL WATER	FA1587	Typhimurium	O:4	2022	(Toro et al., 2022)	SAMN30814065
ENVIRONMENTAL WATER	FA1588	Typhimurium	O:4	2020	(Toro et al., 2022)	SAMN30814060
International Life Sciences Institute	FSLS5	Typhimurium	O:4	2020	ILSI
EQUINE HOSPITAL	PS-001	Typhimurium	O:4	2020	(Soza-Ossandón et al., 2020)	NA
EQUINE HOSPITAL	PS-002	Typhimurium	O:4	2020	(Soza-Ossandón et al., 2020)	NA
EQUINE HOSPITAL	PS003A	Typhimurium	O:4	2020	(Soza-Ossandón et al., 2020)	NA
EQUINE HOSPITAL	PS-004	Typhimurium	O:4	2020	(Soza-Ossandón et al., 2020)	NA
EQUINE HOSPITAL	PS-005	Typhimurium	O:4	2020	(Soza-Ossandón et al., 2020)	NA
EQUINE HOSPITAL	PS-006	Typhimurium	O:4	2020	(Soza-Ossandón et al., 2020)	NA
EQUINE HOSPITAL	PS-007	Typhimurium	O:4	2020	(Soza-Ossandón et al., 2020)	NA
EQUINE HOSPITAL	PS-008	Typhimurium	O:4	2020	(Soza-Ossandón et al., 2020)	NA
EQUINE HOSPITAL	PS-009	Typhimurium	O:4	2020	(Soza-Ossandón et al., 2020)	NA
*The table presents Salmonella O:4 isolates from human samples, including a unique isolate ID, serovar, and isolation year, isolation reference, and the assembly ID is marked as "NA," likely indicating no genome assemblies.

## Sheet: O7
Table supplementary 1: Salmonella O:4, O:7 and O:9 isolates by different sources with serovar and serogroup classification.
SAMPLE TYPE	ISOLATE ID	SEROVAR	SEROGROUP*	ISOLATION YEAR	ISOLATION REFERENCE	ASSEMBLY ID
ENVIRONMENTAL WATER	AA03	Infantis	O:7	2022	This Work	SAMN40709937
ENVIRONMENTAL WATER	AA11	Infantis	O:7	2022	This Work	SAMN40709955
ENVIRONMENTAL WATER	AA13	Infantis	O:7	2022	This Work	SAMN40709957
ENVIRONMENTAL WATER	AA14	Infantis	O:7	2022	This Work	SAMN40709958
ENVIRONMENTAL WATER	AA15	Infantis	O:7	2022	This Work	SAMN40709959
ENVIRONMENTAL WATER	AA25	Infantis	O:7	2022	This Work	SAMN40709978
ENVIRONMENTAL WATER	AA26	Infantis	O:7	2022	This Work	SAMN40709979
ENVIRONMENTAL WATER	AA27	Infantis	O:7	2022	This Work	SAMN40709980
ENVIRONMENTAL WATER	AA32	Montevideo	O:7	2022	This Work	SAMN40709985
ENVIRONMENTAL WATER	AA33	Montevideo	O:7	2022	This Work	SAMN40709986
ENVIRONMENTAL WATER	AA34	Montevideo	O:7	2022	This Work	SAMN40709987
ENVIRONMENTAL WATER	AA38	Infantis	O:7	2022	This Work	SAMN40709991
ENVIRONMENTAL WATER	AA39	Infantis	O:7	2022	This Work	SAMN40709992
ENVIRONMENTAL WATER	AA40	Infantis	O:7	2022	This Work	SAMN40709993
ENVIRONMENTAL WATER	AA41	Infantis	O:7	2022	This Work	SAMN40709994
ENVIRONMENTAL WATER	AA42	Infantis	O:7	2022	This Work	SAMN40709995
ENVIRONMENTAL WATER	AA43	Infantis	O:7	2022	This Work	SAMN40709996
ENVIRONMENTAL WATER	AA44	Infantis	O:7	2022	This Work	SAMN40709997
ENVIRONMENTAL WATER	AA45	Infantis	O:7	2022	This Work	SAMN40709998
ENVIRONMENTAL WATER	AA46	Infantis	O:7	2022	This Work	SAMN40709999
ENVIRONMENTAL WATER	AA47	Infantis	O:7	2022	This Work	SAMN40710000
ENVIRONMENTAL WATER	AA48	Infantis	O:7	2022	This Work	SAMN40710001
ENVIRONMENTAL WATER	AA49	Infantis	O:7	2022	This Work	SAMN40710002
ENVIRONMENTAL WATER	AA50	Infantis	O:7	2022	This Work	SAMN40710003
ENVIRONMENTAL WATER	AA51	Infantis	O:7	2022	This Work	SAMN40710004
ENVIRONMENTAL WATER	AA52	Infantis	O:7	2022	This Work	SAMN40710005
ENVIRONMENTAL WATER	AA53	Infantis	O:7	2022	This Work	SAMN40710006
ENVIRONMENTAL WATER	AA54	Montevideo	O:7	2022	This Work	SAMN40710007
ENVIRONMENTAL WATER	AA55	Montevideo	O:7	2022	This Work	SAMN40710008
ENVIRONMENTAL WATER	AA56	Montevideo	O:7	2022	This Work	SAMN40710009
ENVIRONMENTAL WATER	AA62	Infantis	O:7	2023	This Work	SAMN40710016
ENVIRONMENTAL WATER	AA64	Infantis	O:7	2023	This Work	SAMN40710018
ENVIRONMENTAL WATER	AA66	Infantis	O:7	2023	This Work	SAMN40710020
ENVIRONMENTAL WATER	AA69	Infantis	O:7	2023	This Work	SAMN40710023
ENVIRONMENTAL WATER	FA0013	Infantis	O:7	2022	(Toro et al., 2022)	SAMN31142788
ENVIRONMENTAL WATER	FA0014	Infantis	O:7	2022	(Toro et al., 2022)	SAMN28495507
ENVIRONMENTAL WATER	FA0023	Infantis	O:7	2019	(Toro et al., 2022)	SAMN13198860
ENVIRONMENTAL WATER	FA0100	Infantis	O:7	2023	(Toro et al., 2022)	SAMN13198929
ENVIRONMENTAL WATER	FA0106	Infantis	O:7	2023	(Toro et al., 2022)	SAMN34133034
ENVIRONMENTAL WATER	FA0119	Infantis	O:7	2023	(Toro et al., 2022)	SAMN34132339
ENVIRONMENTAL WATER	FA0120	Infantis	O:7	2020	(Toro et al., 2022)	SAMN13928254
ENVIRONMENTAL WATER	FA0121	Infantis	O:7	2020	(Toro et al., 2022)	SAMN13928231
ENVIRONMENTAL WATER	FA0122	Infantis	O:7	2020	(Toro et al., 2022)	SAMN13928232
ENVIRONMENTAL WATER	FA0123	Infantis	O:7	2020	(Toro et al., 2022)	SAMN13928258
ENVIRONMENTAL WATER	FA0124	Infantis	O:7	2020	(Toro et al., 2022)	SAMN13928260
ENVIRONMENTAL WATER	FA0125	Infantis	O:7	2019	(Toro et al., 2022)	SAMN13198297
ENVIRONMENTAL WATER	FA0202	Infantis	O:7	2020	(Toro et al., 2022)	SAMN13928262
ENVIRONMENTAL WATER	FA0204	Infantis	O:7	2019	(Toro et al., 2022)	SAMN13198839
ENVIRONMENTAL WATER	FA0205	Infantis	O:7	2019	(Toro et al., 2022)	SAMN13198783
ENVIRONMENTAL WATER	FA0206	Infantis	O:7	2019	(Toro et al., 2022)	SAMN13198854
ENVIRONMENTAL WATER	FA0207	Infantis	O:7	2023	(Toro et al., 2022)	SAMN13198841
ENVIRONMENTAL WATER	FA0208	Infantis	O:7	2019	(Toro et al., 2022)	SAMN13198615
ENVIRONMENTAL WATER	FA0213	Infantis	O:7	2019	(Toro et al., 2022)	SAMN13198784
ENVIRONMENTAL WATER	FA0224	Infantis	O:7	2019	(Toro et al., 2022)	SAMN13198874
ENVIRONMENTAL WATER	FA0225	Infantis	O:7	2023	(Toro et al., 2022)	SAMN13198920
ENVIRONMENTAL WATER	FA0226	Infantis	O:7	2023	(Toro et al., 2022)	SAMN13198925
ENVIRONMENTAL WATER	FA0245	Infantis	O:7	2023	(Toro et al., 2022)	SAMN13199779
ENVIRONMENTAL WATER	FA0283	Infantis	O:7	2023	(Toro et al., 2022)	SAMN34132702
ENVIRONMENTAL WATER	FA0416	Infantis	O:7	2020	(Toro et al., 2022)	SAMN13927621
ENVIRONMENTAL WATER	FA0417	Infantis	O:7	2020	(Toro et al., 2022)	SAMN13927872
ENVIRONMENTAL WATER	FA0420	Infantis	O:7	2020	(Toro et al., 2022)	SAMN13927931
ENVIRONMENTAL WATER	FA0434	Infantis	O:7	2020	(Toro et al., 2022)	SAMN13927622
ENVIRONMENTAL WATER	FA0435	Infantis	O:7	2020	(Toro et al., 2022)	SAMN13928127
ENVIRONMENTAL WATER	FA0437	Infantis	O:7	2020	(Toro et al., 2022)	SAMN13928112
ENVIRONMENTAL WATER	FA0445	Infantis	O:7	2020	(Toro et al., 2022)	SAMN13928220
ENVIRONMENTAL WATER	FA0446	Infantis	O:7	2020	(Toro et al., 2022)	SAMN13928221
ENVIRONMENTAL WATER	FA0447	Infantis	O:7	2020	(Toro et al., 2022)	SAMN13928131
ENVIRONMENTAL WATER	FA0487	Infantis	O:7	2020	(Toro et al., 2022)	SAMN13928282
ENVIRONMENTAL WATER	FA0488	Infantis	O:7	2020	(Toro et al., 2022)	SAMN13928267
ENVIRONMENTAL WATER	FA0489	Infantis	O:7	2020	(Toro et al., 2022)	NA
ENVIRONMENTAL WATER	FA0490	Infantis	O:7	2020	(Toro et al., 2022)	SAMN13928278
ENVIRONMENTAL WATER	FA0491	Infantis	O:7	2020	(Toro et al., 2022)	SAMN14390578
ENVIRONMENTAL WATER	FA0492	Infantis	O:7	2020	(Toro et al., 2022)	SAMN13928279
ENVIRONMENTAL WATER	FA0493	Infantis	O:7	2020	(Toro et al., 2022)	SAMN13928271
ENVIRONMENTAL WATER	FA0494	Infantis	O:7	2020	(Toro et al., 2022)	SAMN13928269
ENVIRONMENTAL WATER	FA0495	Infantis	O:7	2020	(Toro et al., 2022)	SAMN13928274
ENVIRONMENTAL WATER	FA0496	Infantis	O:7	2020	(Toro et al., 2022)	SAMN13928275
ENVIRONMENTAL WATER	FA0497	Infantis	O:7	2020	(Toro et al., 2022)	SAMN13928251
ENVIRONMENTAL WATER	FA0500	Infantis	O:7	2020	(Toro et al., 2022)	SAMN13928270
ENVIRONMENTAL WATER	FA0501	Infantis	O:7	2020	(Toro et al., 2022)	SAMN13928236
ENVIRONMENTAL WATER	FA0502	Infantis	O:7	2020	(Toro et al., 2022)	SAMN13928233
ENVIRONMENTAL WATER	FA0503	Infantis	O:7	2020	(Toro et al., 2022)	SAMN13928234
ENVIRONMENTAL WATER	FA0506	Infantis	O:7	2020	(Toro et al., 2022)	SAMN13928298
ENVIRONMENTAL WATER	FA0508	Infantis	O:7	2020	(Toro et al., 2022)	SAMN13928303
ENVIRONMENTAL WATER	FA0514	Infantis	O:7	2020	(Toro et al., 2022)	SAMN13927930
ENVIRONMENTAL WATER	FA0515	Infantis	O:7	2020	(Toro et al., 2022)	SAMN13927876
ENVIRONMENTAL WATER	FA0520	Infantis	O:7	2020	(Toro et al., 2022)	SAMN14390572
ENVIRONMENTAL WATER	FA0521	Infantis	O:7	2020	(Toro et al., 2022)	SAMN14390579
ENVIRONMENTAL WATER	FA0522	Infantis	O:7	2020	(Toro et al., 2022)	SAMN14390575
ENVIRONMENTAL WATER	FA0651	Infantis	O:7	2020	(Toro et al., 2022)	SAMN14390566
ENVIRONMENTAL WATER	FA0653	Infantis	O:7	2020	(Toro et al., 2022)	SAMN14390555
ENVIRONMENTAL WATER	FA0693	Infantis	O:7	2020	(Toro et al., 2022)	SAMN14390556
ENVIRONMENTAL WATER	FA0694	Infantis	O:7	2022	(Toro et al., 2022)	SAMN14390563
ENVIRONMENTAL WATER	FA0698	Infantis	O:7	2020	(Toro et al., 2022)	SAMN31141760
ENVIRONMENTAL WATER	FA0704	Infantis	O:7	2022	(Toro et al., 2022)	SAMN14390558
ENVIRONMENTAL WATER	FA0705	Infantis	O:7	2020	(Toro et al., 2022)	SAMN31141797
ENVIRONMENTAL WATER	FA0709	Infantis	O:7	2020	(Toro et al., 2022)	SAMN14390560
ENVIRONMENTAL WATER	FA0720	Infantis	O:7	2020	(Toro et al., 2022)	SAMN14390503
ENVIRONMENTAL WATER	FA0721	Infantis	O:7	2022	(Toro et al., 2022)	SAMN14390516
ENVIRONMENTAL WATER	FA0722	Infantis	O:7	2020	(Toro et al., 2022)	SAMN31141807
ENVIRONMENTAL WATER	FA0725	Infantis	O:7	2022	(Toro et al., 2022)	SAMN14390557
ENVIRONMENTAL WATER	FA0735	Infantis	O:7	2022	(Toro et al., 2022)	SAMN31141787
ENVIRONMENTAL WATER	FA0736	Infantis	O:7	2023	(Toro et al., 2022)	SAMN31141789
ENVIRONMENTAL WATER	FA0845	Infantis	O:7	2022	(Toro et al., 2022)	SAMN34132968
ENVIRONMENTAL WATER	FA0874	Infantis	O:7	2022	(Toro et al., 2022)	SAMN27308032
ENVIRONMENTAL WATER	FA0897	Infantis	O:7	2022	(Toro et al., 2022)	SAMN31142673
ENVIRONMENTAL WATER	FA0926	Infantis	O:7	2022	(Toro et al., 2022)	SAMN31142688
ENVIRONMENTAL WATER	FA0929	Infantis	O:7	2022	(Toro et al., 2022)	SAMN31142675
ENVIRONMENTAL WATER	FA0948	Infantis	O:7	2022	(Toro et al., 2022)	SAMN27308179
ENVIRONMENTAL WATER	FA0956	Infantis	O:7	2022	(Toro et al., 2022)	SAMN27308238
ENVIRONMENTAL WATER	FA0957	Infantis	O:7	2022	(Toro et al., 2022)	SAMN27308241
ENVIRONMENTAL WATER	FA0960	Infantis	O:7	2022	(Toro et al., 2022)	SAMN27308213
ENVIRONMENTAL WATER	FA1004	Infantis	O:7	2022	(Toro et al., 2022)	SAMN27340525
ENVIRONMENTAL WATER	FA1008	Infantis	O:7	2022	(Toro et al., 2022)	SAMN27340601
ENVIRONMENTAL WATER	FA1011	Infantis	O:7	2022	(Toro et al., 2022)	SAMN27335397
ENVIRONMENTAL WATER	FA1015	Infantis	O:7	2022	(Toro et al., 2022)	SAMN27329729
ENVIRONMENTAL WATER	FA1016	Infantis	O:7	2022	(Toro et al., 2022)	SAMN27329750
ENVIRONMENTAL WATER	FA1017	Infantis	O:7	2022	(Toro et al., 2022)	SAMN27329757
ENVIRONMENTAL WATER	FA1094	Infantis	O:7	2022	(Toro et al., 2022)	SAMN27352660
ENVIRONMENTAL WATER	FA1095	Infantis	O:7	2022	(Toro et al., 2022)	SAMN27352662
ENVIRONMENTAL WATER	FA1099	Infantis	O:7	2022	(Toro et al., 2022)	SAMN27352485
ENVIRONMENTAL WATER	FA1136	Infantis	O:7	2022	(Toro et al., 2022)	SAMN31141798
ENVIRONMENTAL WATER	FA1249	Infantis	O:7	2022	(Toro et al., 2022)	SAMN27352598
ENVIRONMENTAL WATER	FA1271	Infantis	O:7	2022	(Toro et al., 2022)	SAMN31141768
ENVIRONMENTAL WATER	FA1272	Infantis	O:7	2022	(Toro et al., 2022)	SAMN31141769
ENVIRONMENTAL WATER	FA1275	Infantis	O:7	2022	(Toro et al., 2022)	SAMN31141766
ENVIRONMENTAL WATER	FA1334	Thompson	O:7	2022	(Toro et al., 2022)	SAMN30813861
ENVIRONMENTAL WATER	FA1358	Thompson	O:7	2022	(Toro et al., 2022)	SAMN30814055
ENVIRONMENTAL WATER	FA1360	Thompson	O:7	2022	(Toro et al., 2022)	SAMN31142866
ENVIRONMENTAL WATER	FA1361	Thompson	O:7	2022	(Toro et al., 2022)	SAMN30813941
ENVIRONMENTAL WATER	FA1362	Thompson	O:7	2022	(Toro et al., 2022)	SAMN31142868
ENVIRONMENTAL WATER	FA1365	Thompson	O:7	2022	(Toro et al., 2022)	SAMN30813998
ENVIRONMENTAL WATER	FA1366	Thompson	O:7	2022	(Toro et al., 2022)	SAMN30814068
ENVIRONMENTAL WATER	FA1367	Thompson	O:7	2022	(Toro et al., 2022)	SAMN31142873
ENVIRONMENTAL WATER	FA1368	Thompson	O:7	2022	(Toro et al., 2022)	SAMN30813987
ENVIRONMENTAL WATER	FA1370	Thompson	O:7	2022	(Toro et al., 2022)	SAMN30814254
ENVIRONMENTAL WATER	FA1372	Thompson	O:7	2022	(Toro et al., 2022)	SAMN30814252
ENVIRONMENTAL WATER	FA1419	Infantis	O:7	2022	(Toro et al., 2022)	SAMN30814217
ENVIRONMENTAL WATER	FA1420	Infantis	O:7	2022	(Toro et al., 2022)	SAMN30814258
ENVIRONMENTAL WATER	FA1428	Infantis	O:7	2022	(Toro et al., 2022)	SAMN30814259
ENVIRONMENTAL WATER	FA1438	Thompson	O:7	2022	(Toro et al., 2022)	SAMN31142992
ENVIRONMENTAL WATER	FA1449	Thompson	O:7	2022	(Toro et al., 2022)	SAMN31143010
ENVIRONMENTAL WATER	FA1450	Thompson	O:7	2022	(Toro et al., 2022)	SAMN31143011
ENVIRONMENTAL WATER	FA1453	Infantis	O:7	2022	(Toro et al., 2022)	SAMN31143002
ENVIRONMENTAL WATER	FA1500	Infantis	O:7	2022	(Toro et al., 2022)	SAMN31143106
ENVIRONMENTAL WATER	FA1501	Infantis	O:7	2022	(Toro et al., 2022)	SAMN31143107
ENVIRONMENTAL WATER	FA1502	Infantis	O:7	2022	(Toro et al., 2022)	SAMN31143109
ENVIRONMENTAL WATER	FA1513	Infantis	O:7	2022	(Toro et al., 2022)	SAMN31143054
POULTRY MEAT	PUCV10	Infantis	O:7	2020	(Piña-Iturbe et al., 2024)	SAMN14167374
POULTRY MEAT	PUCV13	Infantis	O:7	2020	(Piña-Iturbe et al., 2024)	SAMN14207023
POULTRY MEAT	PUCV15	Infantis	O:7	2020	(Piña-Iturbe et al., 2024)	SAMN14207028
POULTRY MEAT	PUCV16	Infantis	O:7	2020	(Piña-Iturbe et al., 2024)	SAMN14370979
POULTRY MEAT	PUCV18	Infantis	O:7	2020	(Piña-Iturbe et al., 2024)	SAMN14207183
POULTRY MEAT	PUCV31	Infantis	O:7	2020	(Piña-Iturbe et al., 2024)	SAMN14370986
POULTRY MEAT	PUCV32	Infantis	O:7	2020	(Piña-Iturbe et al., 2024)	SAMN14371018
POULTRY MEAT	PUCV33	Infantis	O:7	2020	(Piña-Iturbe et al., 2024)	SAMN15430593
POULTRY MEAT	PUCV35	Infantis	O:7	2020	(Piña-Iturbe et al., 2024)	SAMN15430561
POULTRY MEAT	PUCV36	Infantis	O:7	2020	(Piña-Iturbe et al., 2024)	SAMN15430564
POULTRY MEAT	PUCV37	Infantis	O:7	2020	(Piña-Iturbe et al., 2024)	SAMN15430579
POULTRY MEAT	PUCV38	Infantis	O:7	2020	(Piña-Iturbe et al., 2024)	SAMN15430582
POULTRY MEAT	PUCV39	Infantis	O:7	2020	(Piña-Iturbe et al., 2024)	SAMN15430569
POULTRY MEAT	PUCV40	Infantis	O:7	2020	(Piña-Iturbe et al., 2024)	SAMN15889779
POULTRY MEAT	PUCV41	Infantis	O:7	2020	(Piña-Iturbe et al., 2024)	SAMN15889784
POULTRY MEAT	PUCV44	Infantis	O:7	2020	(Piña-Iturbe et al., 2024)	SAMN15889778
POULTRY MEAT	PUCV45	Infantis	O:7	2020	(Piña-Iturbe et al., 2024)	SAMN15889771
POULTRY MEAT	PUCV47	Infantis	O:7	2020	(Piña-Iturbe et al., 2024)	SAMN15889787
POULTRY MEAT	PUCV48	Infantis	O:7	2020	(Piña-Iturbe et al., 2024)	SAMN15889781
POULTRY MEAT	PUCV49	Infantis	O:7	2020	(Piña-Iturbe et al., 2024)	SAMN15889775
POULTRY MEAT	PUCV50	Infantis	O:7	2020	(Piña-Iturbe et al., 2024)	SAMN15889783
POULTRY MEAT	PUCV51	Infantis	O:7	2020	(Piña-Iturbe et al., 2024)	SAMN15889788
POULTRY MEAT	PUCV52	Infantis	O:7	2020	(Piña-Iturbe et al., 2024)	SAMN15889774
POULTRY MEAT	PUCV53	Infantis	O:7	2020	(Piña-Iturbe et al., 2024)	SAMN15889777
POULTRY MEAT	PUCV56	Infantis	O:7	2020	(Piña-Iturbe et al., 2024)	SAMN15430581
POULTRY MEAT	PUCV57	Infantis	O:7	2020	(Piña-Iturbe et al., 2024)	SAMN15430566
POULTRY MEAT	PUCV58	Infantis	O:7	2020	(Piña-Iturbe et al., 2024)	SAMN15430589
POULTRY MEAT	PUCV59	Infantis	O:7	2020	(Piña-Iturbe et al., 2024)	SAMN15430599
POULTRY MEAT	PUCV60	Infantis	O:7	2020	(Piña-Iturbe et al., 2024)	SAMN15430603
POULTRY MEAT	PUCV61	Infantis	O:7	2020	(Piña-Iturbe et al., 2024)	SAMN15430574
POULTRY MEAT	PUCV62	Infantis	O:7	2020	(Piña-Iturbe et al., 2024)	SAMN15430578
POULTRY MEAT	PUCV63	Infantis	O:7	2020	(Piña-Iturbe et al., 2024)	SAMN15430594
POULTRY MEAT	PUCV64	Infantis	O:7	2020	(Piña-Iturbe et al., 2024)	SAMN15430584
POULTRY MEAT	PUCV66	Infantis	O:7	2020	(Piña-Iturbe et al., 2024)	SAMN15430570
POULTRY MEAT	PUCV67	Infantis	O:7	2020	(Piña-Iturbe et al., 2024)	SAMN15430591
*The table presents Salmonella O:7 isolates from human samples, including a unique isolate ID, serovar, and isolation year, isolation reference, and the assembly ID is marked as "NA," likely indicating no genome assemblies.

## Sheet: O9
Table supplementary 1: Salmonella O:4, O:7 and O:9 isolates by different sources with serovar and serogroup classification.
SAMPLE TYPE	ISOLATE ID	SEROVAR	SEROGROUP*	ISOLATION YEAR	ISOLATION REFERENCE	ASSEMBLY ID
HUMAN	30	Enteritidis	O:9	2020	This Work	NA
HUMAN	31	Enteritidis	O:9	2020	This Work	NA
HUMAN	32	Panama	O:9	2020	This Work	NA
HUMAN	33	Enteritidis	O:9	2020	This Work	NA
HUMAN	34	Enteritidis	O:9	2020	This Work	NA
HUMAN	35	Enteritidis	O:9	2020	This Work	NA
HUMAN	36	Enteritidis	O:9	2020	This Work	NA
HUMAN	37	Enteritidis	O:9	2020	This Work	NA
HUMAN	38	Enteritidis	O:9	2020	This Work	NA
HUMAN	39	Panama	O:9	2020	This Work	NA
HUMAN	40	Enteritidis	O:9	2020	This Work	NA
HUMAN	41	Enteritidis	O:9	2020	This Work	NA
HUMAN	42	Enteritidis	O:9	2020	This Work	NA
HUMAN	43	Enteritidis	O:9	2020	This Work	NA
HUMAN	44	Enteritidis	O:9	2020	This Work	NA
HUMAN	45	Enteritidis	O:9	2020	This Work	NA
HUMAN	46	Enteritidis	O:9	2020	This Work	NA
HUMAN	47	Enteritidis	O:9	2021	This Work	NA
HUMAN	48	Enteritidis	O:9	2021	This Work	NA
HUMAN	49	Enteritidis	O:9	2021	This Work	NA
HUMAN	50	Enteritidis	O:9	2021	This Work	NA
HUMAN	51	Enteritidis	O:9	2021	This Work	NA
HUMAN	52	Enteritidis	O:9	2021	This Work	NA
HUMAN	53	Enteritidis	O:9	2021	This Work	NA
HUMAN	54	Enteritidis	O:9	2021	This Work	NA
HUMAN	55	Enteritidis	O:9	2021	This Work	NA
HUMAN	56	Enteritidis	O:9	2021	This Work	NA
HUMAN	57	Enteritidis	O:9	2021	This Work	NA
HUMAN	58	Enteritidis	O:9	2021	This Work	NA
HUMAN	59	Enteritidis	O:9	2021	This Work	NA
HUMAN	60	Enteritidis	O:9	2021	This Work	NA
HUMAN	61	Enteritidis	O:9	2021	This Work	NA
HUMAN	62	Enteritidis	O:9	2021	This Work	NA
HUMAN	63	Enteritidis	O:9	2021	This Work	NA
HUMAN	64	Enteritidis	O:9	2021	This Work	NA
HUMAN	65	Enteritidis	O:9	2021	This Work	NA
HUMAN	66	Enteritidis	O:9	2021	This Work	NA
HUMAN	67	Panama	O:9	2021	This Work	NA
HUMAN	68	Enteritidis	O:9	2021	This Work	NA
HUMAN	69	Enteritidis	O:9	2021	This Work	NA
HUMAN	70	Enteritidis	O:9	2022	This Work	NA
HUMAN	71	Enteritidis	O:9	2022	This Work	NA
HUMAN	72	Enteritidis	O:9	2022	This Work	NA
HUMAN	73	Enteritidis	O:9	2022	This Work	NA
HUMAN	74	Enteritidis	O:9	2022	This Work	NA
HUMAN	75	Enteritidis	O:9	2022	This Work	NA
HUMAN	76	Enteritidis	O:9	2022	This Work	NA
HUMAN	77	Enteritidis	O:9	2022	This Work	NA
HUMAN	78	Enteritidis	O:9	2022	This Work	NA
HUMAN	79	Enteritidis	O:9	2022	This Work	NA
HUMAN	80	Enteritidis	O:9	2022	This Work	NA
HUMAN	81	Enteritidis	O:9	2022	This Work	NA
HUMAN	82	Enteritidis	O:9	2022	This Work	NA
HUMAN	83	Enteritidis	O:9	2022	This Work	NA
HUMAN	84	Enteritidis	O:9	2022	This Work	NA
HUMAN	85	Enteritidis	O:9	2022	This Work	NA
HUMAN	86	Enteritidis	O:9	2022	This Work	NA
HUMAN	87	Enteritidis	O:9	2022	This Work	NA
HUMAN	88	Enteritidis	O:9	2022	This Work	NA
HUMAN	89	Enteritidis	O:9	2022	This Work	NA
HUMAN	90	Enteritidis	O:9	2022	This Work	NA
HUMAN	91	Enteritidis	O:9	2022	This Work	NA
HUMAN	92	Enteritidis	O:9	2023	This Work	NA
HUMAN	93	Enteritidis	O:9	2023	This Work	NA
HUMAN	94	Enteritidis	O:9	2023	This Work	NA
HUMAN	95	Enteritidis	O:9	2023	This Work	NA
HUMAN	96	Enteritidis	O:9	2023	This Work	NA
HUMAN	97	Enteritidis	O:9	2023	This Work	NA
HUMAN	98	Panama	O:9	2023	This Work	NA
HUMAN	99	Panama	O:9	2023	This Work	NA
HUMAN	100	Enteritidis	O:9	2023	This Work	NA
HUMAN	101	Enteritidis	O:9	2023	This Work	NA
HUMAN	102	Enteritidis	O:9	2023	This Work	NA
HUMAN	103	Enteritidis	O:9	2023	This Work	NA
HUMAN	104	Enteritidis	O:9	2023	This Work	NA
HUMAN	105	Enteritidis	O:9	2023	This Work	NA
HUMAN	106	Enteritidis	O:9	2023	This Work	NA
HUMAN	107	Enteritidis	O:9	2023	This Work	NA
HUMAN	108	Enteritidis	O:9	2024	This Work	NA
HUMAN	109	Enteritidis	O:9	2024	This Work	NA
HUMAN	110	Enteritidis	O:9	2024	This Work	NA
HUMAN	111	Enteritidis	O:9	2024	This Work	NA
HUMAN	112	Enteritidis	O:9	2024	This Work	NA
HUMAN	113	Enteritidis	O:9	2024	This Work	NA
HUMAN	114	Panama	O:9	2024	This Work	NA
HUMAN	115	Panama	O:9	2024	This Work	NA
HUMAN	116	Panama	O:9	2024	This Work	NA
HUMAN	117	Enteritidis	O:9	2024	This Work	NA
HUMAN	118	Enteritidis	O:9	2024	This Work	NA
HUMAN	119	Enteritidis	O:9	2024	This Work	NA
HUMAN	120	Enteritidis	O:9	2024	This Work	NA
HUMAN	121	Enteritidis	O:9	2024	This Work	NA
HUMAN	122	Enteritidis	O:9	2024	This Work	NA
HUMAN	123	Enteritidis	O:9	2024	This Work	NA
HUMAN	124	Enteritidis	O:9	2024	This Work	NA
HUMAN	125	Enteritidis	O:9	2024	This Work	NA
HUMAN	126	Enteritidis	O:9	2024	This Work	NA
ENVIRONMENTAL WATER	AA1	Enteritidis	O:9	2022	This Work	SAMN40709935
ENVIRONMENTAL WATER	AA16	Enteritidis	O:9	2022	This Work	SAMN40709963
ENVIRONMENTAL WATER	AA2	Enteritidis	O:9	2022	This Work	SAMN40709936
ENVIRONMENTAL WATER	AA28	Enteritidis	O:9	2022	This Work	SAMN40709981
ENVIRONMENTAL WATER	AA29	Enteritidis	O:9	2022	This Work	SAMN40709982
ENVIRONMENTAL WATER	AA30	Enteritidis	O:9	2022	This Work	SAMN40709983
ENVIRONMENTAL WATER	AA4	Enteritidis	O:9	2022	This Work	SAMN40709940
ENVIRONMENTAL WATER	AA5	Enteritidis	O:9	2022	This Work	SAMN40709941
ENVIRONMENTAL WATER	AA6	Enteritidis	O:9	2022	This Work	SAMN40709944
ENVIRONMENTAL WATER	AA68	Enteritidis	O:9	2023	This Work	SAMN40710022
ENVIRONMENTAL WATER	AA7	Enteritidis	O:9	2022	This Work	SAMN40709945
ENVIRONMENTAL WATER	AA70	Panama	O:9	2022	This Work	SAMN40710024
BACKYARD FARMS	DR001	Enteritidis	O:9	2017	(Alegria-Moran et al., 2017)	NA
BACKYARD FARMS	DR002	Enteritidis	O:9	2017	(Alegria-Moran et al., 2017)	NA
BACKYARD FARMS	DR003	Enteritidis	O:9	2017	(Alegria-Moran et al., 2017)	NA
BACKYARD FARMS	DR008	Enteritidis	O:9	2017	(Alegria-Moran et al., 2017)	NA
BACKYARD FARMS	DR017	Enteritidis	O:9	2017	(Alegria-Moran et al., 2017)	NA
BACKYARD FARMS	DR018	Enteritidis	O:9	2017	(Alegria-Moran et al., 2017)	NA
BACKYARD FARMS	DR019	Enteritidis	O:9	2017	(Alegria-Moran et al., 2017)	NA
BACKYARD FARMS	DR020	Enteritidis	O:9	2017	(Alegria-Moran et al., 2017)	NA
PORK	DR038	Enteritidis	O:9	2017	(Rivera et al., 2021)	NA
ENVIRONMENTAL WATER	FA0031	Enteritidis	O:9	2019	(Toro et al., 2022)	SAMN13928281
ENVIRONMENTAL WATER	FA0149	Enteritidis	O:9	2019	(Toro et al., 2022)	SAMN27308211
ENVIRONMENTAL WATER	FA0150	Enteritidis	O:9	2019	(Toro et al., 2022)	SAMN30813850
ENVIRONMENTAL WATER	FA0896	Enteritidis	O:9	2019	(Toro et al., 2022)	SAMN30813853
ENVIRONMENTAL WATER	FA1335	Panama	O:9	2020	(Toro et al., 2022)	SAMN30813856
ENVIRONMENTAL WATER	FA1336	Panama	O:9	2020	(Toro et al., 2022)	SAMN31142713
ENVIRONMENTAL WATER	FA1337	Panama	O:9	2020	(Toro et al., 2022)	SAMN31142869
ENVIRONMENTAL WATER	FA1338	Panama	O:9	2020	(Toro et al., 2022)	SAMN31142986
ENVIRONMENTAL WATER	FA1436	Panama	O:9	2020	(Toro et al., 2022)	SAMN31142987
ENVIRONMENTAL WATER	FA1437	Panama	O:9	2020	(Toro et al., 2022)	SAMN31142994
ENVIRONMENTAL WATER	FA1465	Panama	O:9	2020	(Toro et al., 2022)	SAMN31142999
ENVIRONMENTAL WATER	FA1470	Enteritidis	O:9	2020	(Toro et al., 2022)	SAMN31143000
ENVIRONMENTAL WATER	FA1471	Enteritidis	O:9	2020	(Toro et al., 2022)	SAMN31143005
ENVIRONMENTAL WATER	FA1594	Enteritidis	O:9	2020	(Toro et al., 2022)	SAMN34132619
International Life Sciences Institute	FSLSS5-371	Enteritidis	O:9	2004	ILSI
*The table presents Salmonella O:9 isolates from human samples, including a unique isolate ID, serovar, and isolation year, isolation reference, and the assembly ID is marked as "NA," likely indicating no genome assemblies.
